# Supplementary material for: Brain stimulation competes with ongoing oscillations for control of spike timing in the primate brain
Source: PLoS Biol. 2022 May 25;20(5):e3001650. doi: 10.1371/journal.pbio.3001650 (PMC9132296; doi:10.1371/journal.pbio.3001650)
Supplement: S1 Data — (XLSX) [file pbio.3001650.s004.xlsx]

## Sheet: INFO
Brain stimulation competes with ongoing oscillations
for control of spike timing in the primate brain
Matthew R. Krause¶, Pedro G. Vieira¶, Jean-Philippe Thivierge and Christopher C. Pack*
¶These authors contributed equally
*Corresponding author. Email: christopher.pack@mcgill.ca
DATABASE
Figure #	Data
1	V4_5Hz_1mA
	V4_20Hz_1mA
	HC_5Hz_2mA
2	V4_5Hz_1mA
3	V4_5Hz_1mA_2mA
4	Available at: https://osf.io/9t2yp/
5	V4_5Hz_1mA
6	V4_5Hz_1mA
S1	V4_5Hz_1mA
S2	Available at: https://osf.io/9t2yp/
Neurons with individually-significant changes in PLV are shown in red

## Sheet: V4_5Hz_1mA
		tACS INFO		PLV			Phase		Best Freq. (Hz)
ID	AREA	mA	Hz	Baseline	tACS	TTP (s)	Baseline (1mA)	tACS (1mA)
1	V4	1	5	0.0232738	0.00953371	0.44095	-0.575179	-1.14868	­
2	V4	1	5	0.055108	0.123759	0.41015	-1.00904	-0.735596	­
3	V4	1	5	0.0418169	0	0.2764	-2.32129	0.35576	­
4	V4	1	5	0.00780779	0	0.36905	2.83579	-1.3738	­
5	V4	1	5	0.0618204	0.0277007	0.3331	-1.52677	-1.93469	­
6	V4	1	5	0	0	0.1477	-1.58892	-0.622338	­
7	V4	1	5	0	0.0991441	0.20105	0.20037	1.3866	­
8	V4	1	5	0	0	0.1765	0.853748	1.22574	­
9	V4	1	5	0	0	0.299105	2.96948	0.893326	­
10	V4	1	5	0	0	0.345	0.304014	-2.50947	­
11	V4	1	5	0	0	0.3311	0.544655	1.01242	­
12	V4	1	5	0.0923554	0	0.30475	-2.11352	-2.23324	4.5
13	V4	1	5	0.061554	0.0629786	0.1919	-2.14125	0.919289	­
14	V4	1	5	0.0917289	0	0.3985	-2.24835	-0.469477	4
15	V4	1	5	0.0330184	0.0249482	0.1768	-0.885069	1.5008	­
16	V4	1	5	0	0.136719	0.1676	1.02666	1.63912	­
17	V4	1	5	0	0.0144893	0.224	-2.36156	-2.55346	­
18	V4	1	5	0	0	0.14915	1.80326	1.67457	­
19	V4	1	5	0.0637738	0.0709309	0.1397	-1.72452	-0.259408	­
20	V4	1	5	0	0.103755	0.1553	-2.32411	0.455202	­
21	V4	1	5	0	0.0236987	0.28195	-2.78091	-1.25796	­
22	V4	1	5	0.0275032	0.147246	0.24045	1.50709	-1.88963	­
23	V4	1	5	0	0.144898	0.1468	2.94861	2.00702	­
24	V4	1	5	0	0	0.24875	0.525307	1.48823	­
25	V4	1	5	0	0.03135	0.16345	-1.44508	-0.535431	­
26	V4	1	5	0.241562	0	0.2988	-0.609205	1.7314	4
27	V4	1	5	0.304857	0.056688	0.1794	-0.78981	-2.25396	4
28	V4	1	5	0.090591	0	0.1744	-0.896715	1.77782	­
29	V4	1	5	0	0	0.226333	2.24749	0.459595	­
30	V4	1	5	0.135299	0.0870912	0.166353	-3.06882	-3.07167	­
31	V4	1	5	0	0	0.2815	-2.31269	-0.754719	­
32	V4	1	5	0.0533007	0	0.31175	2.96758	-0.106962	­
33	V4	1	5	0.0785823	0	0.18485	-1.74467	-1.67928	­
34	V4	1	5	0.0654598	0	0.32695	1.47847	0.361496	4
35	V4	1	5	0	0.0312792	0.1606	1.40706	1.17976	­
36	V4	1	5	0	0.091468	0.4707	-0.170586	0.337761	­
37	V4	1	5	0.0861821	0.0769849	0.1622	-2.43045	-1.08803	­
38	V4	1	5	0	0.0974831	0.3288	2.69334	2.37824	­
39	V4	1	5	0.0718975	0	0.3612	0.929243	-0.679828	­
40	V4	1	5	0.0749255	0.0768107	0.4813	-1.5061	-1.27881	­
41	V4	1	5	0.0726667	0	0.3225	0.599999	1.33395	­
42	V4	1	5	0.0847152	0.0939143	0.5283	-1.13804	1.28082	­
43	V4	1	5	0.0267371	0.191058	0.1552	0.338598	-1.00682	­
44	V4	1	5	0	0.0722229	0.1477	-0.810877	2.38055	­
45	V4	1	5	0.0391079	0	0.6155	1.61051	2.22009	­
46	V4	1	5	0	0	0.5107	0.458816	-0.707832	­
47	V4	1	5	0.0825878	0.0289179	0.1531	-0.118351	-1.72074	­
48	V4	1	5	0	0	0.3588	1.00714	0.987342	­
49	V4	1	5	0	0.0616744	0.1589	-2.94572	2.68256	­
50	V4	1	5	0.169532	0	0.3506	-2.24453	-2.05773	4
51	V4	1	5	0.175318	0.0174682	0.32405	-2.34908	-1.50611	4
52	V4	1	5	0.164946	0	0.33	-2.39366	-0.980074	3.5
53	V4	1	5	0.032556	0.00534718	0.281867	-2.44879	2.18102	­
54	V4	1	5	0.183441	0.319739	0.2575	-2.45618	1.39617	­
55	V4	1	5	0.136194	0.431369	0.2135	-2.68122	0.497866	­
56	V4	1	5	0.158078	0.104016	0.3553	-0.787953	0.0311929	­
57	V4	1	5	0	0	0.4439	-1.24625	2.07182	­
58	V4	1	5	0.0175853	0.0761465	0.6743	-2.89558	-1.57859	­
59	V4	1	5	0	0.0261561	0.29	1.40724	-2.83917	­
60	V4	1	5	0.0537947	0.167704	0.5557	3.0292	0.716933	­
61	V4	1	5	0.158321	0	0.20195	-1.81635	2.95975	2.5
62	V4	1	5	0.155099	0.114785	0.49135	-2.0764	-0.225206	­
63	V4	1	5	0.10138	0.150022	0.4508	-2.62207	2.23179	­
64	V4	1	5	0.144765	0	0.3284	2.33439	1.03519	3
65	V4	1	5	0.138133	0.0593458	0.4314	-2.26778	1.0239	2
66	V4	1	5	0.096419	0.166534	0.338	-1.79177	0.473021	­
67	V4	1	5	0.294739	0	0.2867	-2.79739	1.05062	2.5
68	V4	1	5	0.245226	0.216937	0.3722	-2.55495	-0.0470746	­
69	V4	1	5	0.100162	0.0731645	0.5381	-2.31006	0.652071	3
70	V4	1	5	0.0408015	0	0.347	2.90663	1.40513	­
71	V4	1	5	0.0661964	0	0.1463	-2.59196	1.3735	­
72	V4	1	5	0.0840867	0	0.444	-2.66455	-0.0437789	2.5
73	V4	1	5	0	0	0.2918	-2.65814	-2.30619	­
74	V4	1	5	0.236496	0.0844848	0.473	-1.86778	-2.78226	2
75	V4	1	5	0	0.0177875	0.1444	2.80914	2.44284	­
76	V4	1	5	0.0342826	0.00495841	0.304222	-2.94057	0.0735835	2.5
77	V4	1	5	0.144993	0.0740213	0.491333	-2.68391	-1.59959	­
78	V4	1	5	0.396351	0.0606061	0.181167	-1.22504	0.876795	4
79	V4	1	5	0.0251671	0	0.299444	3.0543	-0.61717	­
80	V4	1	5	0.0461789	0.0593881	0.306667	1.27774	1.63138	­
81	V4	1	5	0.0300509	0.0853128	0.311333	1.12503	1.8934	­
82	V4	1	5	0.359779	0.032432	0.159222	-2.01171	-1.99179	3.5
83	V4	1	5	0.0658891	0.142072	0.16225	1.03717	-1.60069	­
84	V4	1	5	0.312133	0	0.491667	3.12699	0.244428	2.5
85	V4	1	5	0.0254446	0.092484	0.156111	-2.61939	-2.5235	­
86	V4	1	5	0	0	0.338667	1.377	-2.80498	­
87	V4	1	5	0.104757	0.0074075	0.263333	2.12518	-0.487913	2
88	V4	1	5	0.0745278	0.115068	0.348	1.01686	-1.28193	­
89	V4	1	5	0.0656227	0.354852	0.299333	-2.44283	2.58762	­
90	V4	1	5	0.156472	0	0.218833	-2.09874	-2.46044	2.5
91	V4	1	5	0.0463393	0.0582485	0.319556	-2.452	-2.89545	­
92	V4	1	5	0	0.0731794	0.156778	-3.14035	-2.79566	­
93	V4	1	5	0.0666862	0	0.155833	-1.57302	1.97845	2.5
94	V4	1	5	0	0	0.159167	-3.02047	0.00212404	­
95	V4	1	5	0.0722122	0.11712	0.161667	-2.77314	1.22867	­
96	V4	1	5	0.417549	0.207434	0.3	2.43719	1.49205	4
97	V4	1	5	0.394361	0	0.314	2.89509	-0.28797	2.5
98	V4	1	5	0.207675	0.0926887	0.322	-2.18183	-2.42359	­
99	V4	1	5	0.024688	0	0.410667	-0.74349	2.32939	­
100	V4	1	5	0.162422	0.0450781	0.532	0.615937	0.978302	3
101	V4	1	5	0.41166	0	0.290667	-1.88651	-0.194971	2.5
102	V4	1	5	0	0.025544	0.353	0.0929542	0.428269	­
103	V4	1	5	0.0435529	0.0313071	0.198	1.74084	0.824352	­
104	V4	1	5	0.216471	0.146142	0.4935	-1.32821	-0.0456626	­
105	V4	1	5	0.271259	0.0363889	0.155	-1.40657	-1.23904	3.5
106	V4	1	5	0.196982	0.123001	0.386	0.293069	0.235043	3
107	V4	1	5	0.226493	0.0564076	0.326	0.330371	1.80229	3.5
108	V4	1	5	0.163157	0.0773182	0.335	0.196508	0.375128	2.5
109	V4	1	5	0.319977	0	0.582	0.0389196	-0.156911	3.5
110	V4	1	5	0.3269	0	0.455	0.661943	-1.06022	2.5
111	V4	1	5	0.0890139	0	0.343	1.94875	-1.04018	­
112	V4	1	5	0.00486109	0.10372	0.497	-1.95539	-2.95295	­
113	V4	1	5	0	0	0.161	-1.99565	-1.07387	­
114	V4	1	5	0.122902	0.0603458	0.468	1.34301	0.253629	5
115	V4	1	5	0.223253	0.0340615	0.3315	0.507065	0.279278	3.5
116	V4	1	5	0.210032	0.0533103	0.3525	1.22229	0.805991	3
117	V4	1	5	0.41991	0	0.387	1.83017	-0.895189	3.5
118	V4	1	5	0.366654	0.0555084	0.196	2.52517	0.819589	3.5
119	V4	1	5	0.349213	0.19305	0.328	2.85251	-1.56895	4
120	V4	1	5	0.180524	0	0.363	-3.0667	-2.42583	3.5
121	V4	1	5	0.367977	0.0694287	0.2105	-3.13227	1.92364	3.5
122	V4	1	5	0.229887	0.131764	0.311	1.9806	1.26777	­
123	V4	1	5	0	0.128048	0.184	-2.63944	-2.88532	­
124	V4	1	5	0.117119	0.0345069	0.3265	2.97261	3.098	­
125	V4	1	5	0.038664	0.0759926	0.321	-2.33189	-1.20276	­
126	V4	1	5	0.0346204	0.145558	0.178	-0.871609	-2.24974	­
127	V4	1	5	0.0129673	0	0.3235	1.34814	2.08683	­
128	V4	1	5	0.0186642	0	0.37	-1.69396	-1.352	­
129	V4	1	5	0	0	0.355	-1.22745	-2.78425	­
130	V4	1	5	0	0	0.469	-0.8972	1.22075	­
131	V4	1	5	0	0.124697	0.542	-2.0102	-1.64344	­
132	V4	1	5	0	0	0.35	-1.74331	-1.50841	­
133	V4	1	5	0.246072	0	0.389	2.49992	2.59481	2.5
134	V4	1	5	0.159113	0	0.348	2.17836	1.46278	­
135	V4	1	5	0.123555	0.0449337	0.4145	2.27168	-2.42591	2
136	V4	1	5	0.0137274	0	0.402667	0.962751	2.79514	­
137	V4	1	5	0	0.0715745	0.31925	3.06784	-2.26244	­
138	V4	1	5	0.152612	0.0752764	0.359	-2.12795	-0.664021	2
139	V4	1	5	0.0992449	0.096818	0.3795	-2.16297	-1.72719	­
140	V4	1	5	0.143754	0.0771962	0.376	-2.13329	-0.682376	­
141	V4	1	5	0	0.110513	0.256	-2.70312	-0.462322	­
142	V4	1	5	0.00928299	0	0.240333	1.63179	2.09018	­
143	V4	1	5	0.0988615	0.0955032	0.544333	-2.27942	-1.63909	­
144	V4	1	5	0.169376	0	0.4175	-2.2304	-0.275872	­
145	V4	1	5	0.221958	0	0.531	-2.59705	-2.51223	­
146	V4	1	5	0.0947112	0	0.47	-2.36673	2.51346	2.5
147	V4	1	5	0.0480127	0.140611	0.357333	-2.3466	-1.71647	­
148	V4	1	5	0.0588434	0.104961	0.345667	3.12426	-1.33635	­
149	V4	1	5	0.0604769	0.0737598	0.198	-2.72439	-1.26391	­
150	V4	1	5	0	0	0.564333	-0.580114	-0.451968	­
151	V4	1	5	0.138588	0.0646472	0.153	2.86597	0.157922	2
152	V4	1	5	0	0.0578663	0.169333	-2.02721	-0.863168	­
153	V4	1	5	0.0684322	0.0173266	0.659667	-0.524919	0.847647	4
154	V4	1	5	0	0.102436	0.173	-2.77292	-1.32052	­
155	V4	1	5	0.175604	0	0.200667	-1.38647	-1.88562	3
156	V4	1	5	0.122149	0.0919791	0.538333	-0.113738	1.69807	­
157	V4	1	5	0	0	0.51	0.893617	-2.67965	­

## Sheet: V4_20Hz_1mA
		tACS		PLV
ID	AREA	mA	Hz	Baseline	tACS
1	V4	1	20	0.0470788	0
2	V4	1	20	0	0.0596126
3	V4	1	20	0	0.106992
4	V4	1	20	0.0271421	0.0337905
5	V4	1	20	0.0250363	0
6	V4	1	20	0.00823976	0.112899
7	V4	1	20	0	0.0704939
8	V4	1	20	0	0
9	V4	1	20	0	0.0390835
10	V4	1	20	0	0
11	V4	1	20	0	0.0204821
12	V4	1	20	0	0.0185074
13	V4	1	20	0	0
14	V4	1	20	0	0.0407468
15	V4	1	20	0.0423007	0
16	V4	1	20	0	0.222131
17	V4	1	20	0	0.0658779
18	V4	1	20	0	0
19	V4	1	20	0	0
20	V4	1	20	0	0.0671405
21	V4	1	20	0	0.0597809
22	V4	1	20	0	0
23	V4	1	20	0	0.0196297
24	V4	1	20	0.0334311	0
25	V4	1	20	0	0
26	V4	1	20	0	0.0749851
27	V4	1	20	0.0911951	0
28	V4	1	20	0	0.0804063
29	V4	1	20	0	0
30	V4	1	20	0	0.118934
31	V4	1	20	0.0226185	0
32	V4	1	20	0	0.0422473
33	V4	1	20	0	0
34	V4	1	20	0.0203667	0
35	V4	1	20	0.0577762	0
36	V4	1	20	0.132233	0
37	V4	1	20	0	0.264493
38	V4	1	20	0.0773882	0
39	V4	1	20	0	0
40	V4	1	20	0.0431309	0
41	V4	1	20	0	0.127923
42	V4	1	20	0	0.107131
43	V4	1	20	0.0698714	0
44	V4	1	20	0.0647967	0
45	V4	1	20	0.0870102	0.105308
46	V4	1	20	0.0625929	0
47	V4	1	20	0	0.0864886
48	V4	1	20	0.0510151	0
49	V4	1	20	0	0.155998
50	V4	1	20	0.0117898	0
51	V4	1	20	0	0.0495703
52	V4	1	20	0	0
53	V4	1	20	0.0173029	0.0484233
54	V4	1	20	0.0513023	0.0802706
55	V4	1	20	0.0207912	0.0459146
56	V4	1	20	0.0586504	0.0644238
57	V4	1	20	0.025364	0
58	V4	1	20	0	0.0610297
59	V4	1	20	0	0
60	V4	1	20	0.0376467	0.0447693
61	V4	1	20	0.0212632	0
62	V4	1	20	0.0664419	0
63	V4	1	20	0	0.0900964
64	V4	1	20	0	0.0867313
65	V4	1	20	0	0.145103
66	V4	1	20	0.0532478	0.0908881
67	V4	1	20	0	0.090531
68	V4	1	20	0	0
69	V4	1	20	0.0590756	0.0842158
70	V4	1	20	0	0
71	V4	1	20	0.0158432	0.049903
72	V4	1	20	0	0.0724015
73	V4	1	20	0.0283717	0.0995829
74	V4	1	20	0.0771486	0
75	V4	1	20	0.0611673	0
76	V4	1	20	0.0104202	0.0193344
77	V4	1	20	0	0
78	V4	1	20	0.0804519	0
79	V4	1	20	0.0489684	0.0694388
80	V4	1	20	0	0.0220297
81	V4	1	20	0	0.0428832
82	V4	1	20	0.0498485	0
83	V4	1	20	0.0194165	0
84	V4	1	20	0	0
85	V4	1	20	0.0309806	0.059364
86	V4	1	20	0	0
87	V4	1	20	0.00237354	0.049592
88	V4	1	20	0	0
89	V4	1	20	0.0462261	0
90	V4	1	20	0.0253296	0
91	V4	1	20	0.0153932	0.0390812
92	V4	1	20	0	0
93	V4	1	20	0	0.0285757
94	V4	1	20	0	0.148267
95	V4	1	20	0.0307608	0.173235
96	V4	1	20	0.00989058	0.130545
97	V4	1	20	0.00709605	0.0407676
98	V4	1	20	0.033936	0
99	V4	1	20	0	0
100	V4	1	20	0.0347577	0.0136002
101	V4	1	20	0.0182892	0.0462682
102	V4	1	20	0.0312907	0
103	V4	1	20	0.0174842	0.0174941
104	V4	1	20	0.0175163	0.123928
105	V4	1	20	0.00562388	0.0481043
106	V4	1	20	0.0391933	0.191134
107	V4	1	20	0.0445459	0.0371109
108	V4	1	20	0.0703472	0.403297
109	V4	1	20	0.0320261	0.15465
110	V4	1	20	0.00473387	0.05355
111	V4	1	20	0	0
112	V4	1	20	0.0275364	0.0458071
113	V4	1	20	0.0132525	0.0218205
114	V4	1	20	0.0179033	0.0640756
115	V4	1	20	0.0197911	0.142588
116	V4	1	20	0.0140386	0.254761
117	V4	1	20	0	0
118	V4	1	20	0.034105	0
119	V4	1	20	0.0142671	0
120	V4	1	20	0.039508	0.137812
121	V4	1	20	0	0.00241622
122	V4	1	20	0.028107	0.0651926
123	V4	1	20	0	0.261215

## Sheet: HC_5Hz_2mA
		tACS		PLV		Phase
ID	AREA	mA	Hz	Baseline	tACS	Baseline (2mA)	tACS (2mA)
1	HC	2	5	0.0190602	0.0424163	3.08225	-2.36593
2	HC	2	5	0	0.0445709	2.46586	-0.75957
3	HC	2	5	0	0	-1.14127	1.66453
4	HC	2	5	0.0131965	0.0398215	-3.09026	0.663089
5	HC	2	5	0.016349	0	0.123051	-1.46758
6	HC	2	5	0	0.0506127	1.14441	-1.36877
7	HC	2	5	0.00778409	0.102894	-3.13506	-0.529151
8	HC	2	5	0	0.010887	2.42678	0.202504
9	HC	2	5	0.0083292	0.0598799	1.87359	-0.815514
10	HC	2	5	0.0422957	0	0.618598	0.160295
11	HC	2	5	0	0.0270945	0.768303	0.964364
12	HC	2	5	0	0	-2.95102	1.79207
13	HC	2	5	0.031885	0.123775	-1.50995	0.283935
14	HC	2	5	0.00360982	0.12961	-3.12784	-2.47926
15	HC	2	5	0	0.0243209	2.79335	-1.76822
16	HC	2	5	0.0218803	0.0382002	1.63242	0.204296
17	HC	2	5	0.0221102	0.0806308	2.28333	0.798213
18	HC	2	5	0.0122538	0.0285029	2.71691	0.0196318
19	HC	2	5	0.0116839	0.0129179	-0.400354	-2.80967
20	HC	2	5	0	0.00873753	0.129147	-2.01012
21	HC	2	5	0.0306547	0.0407069	1.64522	-0.716617

## Sheet: V4_5Hz_1mA_2mA
		tACS	PLV			Phase
ID	AREA	Hz	Baseline	tACS (1mA)	tACS (2mA)	Baseline (1mA)	tACS (1mA)	tACS (2mA)
1	V4	5	0.417549	0.207434	0.121731	-1.56849	2.43719	1.49205
2	V4	5	0.394361	0	0	-1.63259	2.89509	-0.28797
3	V4	5	0.207675	0.0926887	0	-2.39073	-2.18183	-2.42359
4	V4	5	0.024688	0	0.0350276	-1.29719	-0.74349	2.32939
5	V4	5	0.162422	0.0450781	0.0394015	-2.18104	0.615937	0.978302
6	V4	5	0.41166	0	0	-2.37898	-1.88651	-0.194971
7	V4	5	0	0.025544	0	-2.60251	0.0929542	0.428269
8	V4	5	0.0435529	0.0313071	0.0746268	1.76414	1.74084	0.824352
9	V4	5	0.216471	0.146142	0	2.50849	-1.32821	-0.0456626
10	V4	5	0.271259	0.0363889	0.146194	0.941509	-1.40657	-1.23904
11	V4	5	0.196982	0.123001	0.182724	-3.02103	0.293069	0.235043
12	V4	5	0.226493	0.0564076	0	-2.92071	0.330371	1.80229
13	V4	5	0.163157	0.0773182	0.13822	-2.38075	0.196508	0.375128
14	V4	5	0.319977	0	0.19169	-2.88947	0.0389196	-0.156911
15	V4	5	0.3269	0	0.186527	-2.11841	0.661943	-1.06022
16	V4	5	0.0890139	0	0.0992807	-2.47209	1.94875	-1.04018
17	V4	5	0.00486109	0.10372	0	2.32295	-1.95539	-2.95295
18	V4	5	0	0	0.338983	2.1617	-1.99565	-1.07387
19	V4	5	0.122902	0.0603458	0.163418	-2.9647	1.34301	0.253629
20	V4	5	0.223253	0.0340615	0.0935697	-3.02655	0.507065	0.279278
21	V4	5	0.210032	0.0533103	0.126777	-2.88526	1.22229	0.805991
22	V4	5	0.41991	0	0	-2.83507	1.83017	-0.895189
23	V4	5	0.366654	0.0555084	0	-2.5377	2.52517	0.819589
24	V4	5	0.349213	0.19305	0	-2.46362	2.85251	-1.56895
25	V4	5	0.180524	0	0	-2.62728	-3.0667	-2.42583
26	V4	5	0.367977	0.0694287	0.075083	-2.65781	-3.13227	1.92364
27	V4	5	0.229887	0.131764	0	-2.52881	1.9806	1.26777
28	V4	5	0	0.128048	0.143101	-1.23533	-2.63944	-2.88532
29	V4	5	0.117119	0.0345069	0.187897	2.43511	2.97261	3.098
30	V4	5	0.038664	0.0759926	0.0680521	2.95111	-2.33189	-1.20276
31	V4	5	0.0346204	0.145558	0.00835158	2.14021	-0.871609	-2.24974
32	V4	5	0.0129673	0	0	-1.67782	1.34814	2.08683
33	V4	5	0.0186642	0	0.0262442	-2.61101	-1.69396	-1.352
34	V4	5	0	0	0.0377137	-2.40983	-1.22745	-2.78425
35	V4	5	0	0	0.0340701	2.60148	-0.8972	1.22075
36	V4	5	0	0.124697	0.0721224	-0.799368	-2.0102	-1.64344
37	V4	5	0	0	0	2.36161	-1.74331	-1.50841
38	V4	5	0.246072	0	0.0547275	-2.47192	2.49992	2.59481
39	V4	5	0.159113	0	0.158121	-2.95331	2.17836	1.46278
40	V4	5	0.123555	0.0449337	0.035699	-2.64987	2.27168	-2.42591
41	V4	5	0.0137274	0	0.0696714	-0.92031	0.962751	2.79514
42	V4	5	0	0.0715745	0	2.59751	3.06784	-2.26244
43	V4	5	0.152612	0.0752764	0	-2.12795	-0.664021	-0.0840624
44	V4	5	0.0992449	0.096818	0.0755012	-2.16297	-1.72719	-1.06969
45	V4	5	0.143754	0.0771962	0.0781853	-2.13329	-0.682376	0.518036
46	V4	5	0	0.110513	0.102249	-2.70312	-0.462322	1.9808
47	V4	5	0.00928299	0	0	1.63179	2.09018	-1.35763
