# Supplementary material for: Brain stimulation competes with ongoing oscillations for control of spike timing in the primate brain
Source: PLoS Biol. 2022 May 25;20(5):e3001650. doi: 10.1371/journal.pbio.3001650 (PMC9132296; doi:10.1371/journal.pbio.3001650)
Supplement: S2 Data — See also the code contained in the repository linked from the Data Availability Statement. (XLSX) [file pbio.3001650.s005.xlsx]

## Sheet: INFO
Brain stimulation competes with ongoing oscillations
for control of spike timing in the primate brain
Matthew R. Krause¶, Pedro G. Vieira¶, Jean-Philippe Thivierge and Christopher C. Pack*
¶These authors contributed equally
*Corresponding author. Email: christopher.pack@mcgill.ca
Model Output (Figure 4)
This workbook contains pre-calculated values for Figure 4C and 4D, using the folllowing parameters:
λ = 0.2, ω=0.5, and γ = 1.0
To regenerate these numbers:
	1. Download the model code from https://osf.io/9t2yp/
	2. Install/activate the package
	3. Run the following:
		using SLModel
		results = SLExperiment(0.2, 0.5, 1.0)
		plot(results) # Generate Fig 4C/4D
		csv_export(results, "yourfilename.csv") # Export for this notebook
		time_plot(0.2, 0.5, 0.1, [0, 30, 70], freq_offset, phase_offset) # Figure 4A or 4B

## Sheet: VALUES
Stimulation Intensity (%)	Relative Frequency (%)	Amplitude (a.u)
0	-50	0
0	-49.5	0
0	-49	0
0	-48.5	0
0	-48	0
0	-47.5	0
0	-47	0
0	-46.5	0
0	-46	0
0	-45.5	0
0	-45	0
0	-44.5	0
0	-44	0
0	-43.5	0
0	-43	0
0	-42.5	0
0	-42	0
0	-41.5	0
0	-41	0
0	-40.5	0
0	-40	0
0	-39.5	0
0	-39	0
0	-38.5	0
0	-38	0
0	-37.5	0
0	-37	0
0	-36.5	0
0	-36	0
0	-35.5	0
0	-35	0
0	-34.5	0
0	-34	0
0	-33.5	0
0	-33	0
0	-32.5	0
0	-32	0
0	-31.5	0
0	-31	0
0	-30.5	0
0	-30	0
0	-29.5	0
0	-29	0
0	-28.5	0
0	-28	0
0	-27.5	0
0	-27	0
0	-26.5	0
0	-26	0
0	-25.5	0
0	-25	0
0	-24.5	0
0	-24	0
0	-23.5	0
0	-23	0
0	-22.5	0
0	-22	0
0	-21.5	0
0	-21	0
0	-20.5	0
0	-20	0
0	-19.5	0
0	-19	0
0	-18.5	0
0	-18	0
0	-17.5	0
0	-17	0
0	-16.5	0
0	-16	0
0	-15.5	0
0	-15	0
0	-14.5	0
0	-14	0
0	-13.5	0
0	-13	0
0	-12.5	0
0	-12	0
0	-11.5	0
0	-11	0
0	-10.5	0
0	-10	0
0	-9.5	0
0	-9	0
0	-8.5	0
0	-8	0
0	-7.5	0
0	-7	0
0	-6.5	0
0	-6	0
0	-5.5	0
0	-5	0
0	-4.5	0
0	-4	0
0	-3.5	0
0	-3	0
0	-2.5	0
0	-2	0
0	-1.5	0
0	-1	0
0	-0.5	0
0	0	0
0	0.5	0
0	1	0
0	1.5	0
0	2	0
0	2.5	0
0	3	0
0	3.5	0
0	4	0
0	4.5	0
0	5	0
0	5.5	0
0	6	0
0	6.5	0
0	7	0
0	7.5	0
0	8	0
0	8.5	0
0	9	0
0	9.5	0
0	10	0
0	10.5	0
0	11	0
0	11.5	0
0	12	0
0	12.5	0
0	13	0
0	13.5	0
0	14	0
0	14.5	0
0	15	0
0	15.5	0
0	16	0
0	16.5	0
0	17	0
0	17.5	0
0	18	0
0	18.5	0
0	19	0
0	19.5	0
0	20	0
0	20.5	0
0	21	0
0	21.5	0
0	22	0
0	22.5	0
0	23	0
0	23.5	0
0	24	0
0	24.5	0
0	25	0
0	25.5	0
0	26	0
0	26.5	0
0	27	0
0	27.5	0
0	28	0
0	28.5	0
0	29	0
0	29.5	0
0	30	0
0	30.5	0
0	31	0
0	31.5	0
0	32	0
0	32.5	0
0	33	0
0	33.5	0
0	34	0
0	34.5	0
0	35	0
0	35.5	0
0	36	0
0	36.5	0
0	37	0
0	37.5	0
0	38	0
0	38.5	0
0	39	0
0	39.5	0
0	40	0
0	40.5	0
0	41	0
0	41.5	0
0	42	0
0	42.5	0
0	43	0
0	43.5	0
0	44	0
0	44.5	0
0	45	0
0	45.5	0
0	46	0
0	46.5	0
0	47	0
0	47.5	0
0	48	0
0	48.5	0
0	49	0
0	49.5	0
0	50	0
5	-50	-9.247e-05
5	-49.5	-9.497e-05
5	-49	-9.653e-05
5	-48.5	-9.527e-05
5	-48	-9.777e-05
5	-47.5	-0.00010508
5	-47	-0.00010051
5	-46.5	-9.569e-05
5	-46	-9.218e-05
5	-45.5	-9.76e-05
5	-45	-0.00011048
5	-44.5	-0.0001158
5	-44	-0.00011584
5	-43.5	-0.00010955
5	-43	-0.00010828
5	-42.5	-0.00011353
5	-42	-0.00011494
5	-41.5	-0.0001159
5	-41	-0.00011505
5	-40.5	-0.00011776
5	-40	-0.00012316
5	-39.5	-0.00012667
5	-39	-0.0001283
5	-38.5	-0.00013208
5	-38	-0.00013659
5	-37.5	-0.00014015
5	-37	-0.00014424
5	-36.5	-0.00014284
5	-36	-0.00014345
5	-35.5	-0.00014643
5	-35	-0.00014907
5	-34.5	-0.00014789
5	-34	-0.00014271
5	-33.5	-0.00013666
5	-33	-0.00014366
5	-32.5	-0.00016391
5	-32	-0.0001881
5	-31.5	-0.00020538
5	-31	-0.00021361
5	-30.5	-0.00020476
5	-30	-0.00019558
5	-29.5	-0.00019119
5	-29	-0.00018023
5	-28.5	-0.0001754
5	-28	-0.00019193
5	-27.5	-0.00021457
5	-27	-0.0002281
5	-26.5	-0.00022846
5	-26	-0.00022698
5	-25.5	-0.00023735
5	-25	-0.0002495
5	-24.5	-0.00025945
5	-24	-0.00025795
5	-23.5	-0.00025358
5	-23	-0.00026827
5	-22.5	-0.00028484
5	-22	-0.0002883
5	-21.5	-0.00028579
5	-21	-0.00029741
5	-20.5	-0.0003206
5	-20	-0.00033264
5	-19.5	-0.00033452
5	-19	-0.00033992
5	-18.5	-0.00037026
5	-18	-0.00039527
5	-17.5	-0.00039204
5	-17	-0.00036029
5	-16.5	-0.00037024
5	-16	-0.00042282
5	-15.5	-0.00047128
5	-15	-0.00045058
5	-14.5	-0.000443
5	-14	-0.00046155
5	-13.5	-0.00050902
5	-13	-0.00050961
5	-12.5	-0.00051153
5	-12	-0.000547
5	-11.5	-0.00061599
5	-11	-0.0006446
5	-10.5	-0.0006304
5	-10	-0.00063197
5	-9.5	-0.00068173
5	-9	-0.00075398
5	-8.5	-0.00067993
5	-8	-0.00059141
5	-7.5	-0.00064403
5	-7	-0.00076067
5	-6.5	-0.00078065
5	-6	-0.0006269
5	-5.5	-0.00062748
5	-5	-0.00100888
5	-4.5	-0.00133793
5	-4	-0.00103317
5	-3.5	-0.00049923
5	-3	-0.00092149
5	-2.5	-0.0022915
5	-2	-0.00116347
5	-1.5	0.00311095
5	-1	0.0093283
5	-0.5	0.0150423
5	0	0.0157724
5	0.5	0.0168902
5	1	0.0117273
5	1.5	0.00522159
5	2	-0.00040031
5	2.5	-0.00189734
5	3	-0.00086153
5	3.5	-0.00032496
5	4	-0.00073405
5	4.5	-0.00108426
5	5	-0.00079635
5	5.5	-0.00036048
5	6	-0.00030222
5	6.5	-0.00048341
5	7	-0.00051882
5	7.5	-0.00037079
5	8	-0.00030322
5	8.5	-0.0004135
5	9	-0.00051953
5	9.5	-0.00048622
5	10	-0.00040326
5	10.5	-0.00039862
5	11	-0.00045099
5	11.5	-0.00044452
5	12	-0.00036067
5	12.5	-0.00030213
5	13	-0.00030538
5	13.5	-0.00031908
5	14	-0.00028426
5	14.5	-0.00023808
5	15	-0.00023596
5	15.5	-0.00024627
5	16	-0.0002582
5	16.5	-0.00024932
5	17	-0.00023228
5	17.5	-0.00023601
5	18	-0.00023403
5	18.5	-0.00020845
5	19	-0.00018125
5	19.5	-0.00017462
5	20	-0.00017498
5	20.5	-0.00016275
5	21	-0.00014238
5	21.5	-0.00013151
5	22	-0.00014066
5	22.5	-0.00014428
5	23	-0.00013535
5	23.5	-0.00012582
5	24	-0.00012807
5	24.5	-0.00013358
5	25	-0.00012609
5	25.5	-0.00010924
5	26	-0.00010002
5	26.5	-0.00010125
5	27	-9.782e-05
5	27.5	-8.073e-05
5	28	-5.932e-05
5	28.5	-5.968e-05
5	29	-7.649e-05
5	29.5	-8.523e-05
5	30	-9.213e-05
5	30.5	-9.902e-05
5	31	-0.0001024
5	31.5	-8.742e-05
5	32	-6.306e-05
5	32.5	-4.683e-05
5	33	-3.555e-05
5	33.5	-4.019e-05
5	34	-5.133e-05
5	34.5	-5.24e-05
5	35	-4.852e-05
5	35.5	-4.762e-05
5	36	-4.84e-05
5	36.5	-4.776e-05
5	37	-4.502e-05
5	37.5	-4.284e-05
5	38	-4.137e-05
5	38.5	-3.924e-05
5	39	-3.634e-05
5	39.5	-3.339e-05
5	40	-3.293e-05
5	40.5	-3.237e-05
5	41	-3.048e-05
5	41.5	-2.858e-05
5	42	-2.861e-05
5	42.5	-2.919e-05
5	43	-2.926e-05
5	43.5	-2.588e-05
5	44	-2.513e-05
5	44.5	-2.517e-05
5	45	-2.361e-05
5	45.5	-2.145e-05
5	46	-2.181e-05
5	46.5	-2.26e-05
5	47	-2.168e-05
5	47.5	-1.925e-05
5	48	-1.674e-05
5	48.5	-1.625e-05
5	49	-1.571e-05
5	49.5	-1.562e-05
5	50	-1.435e-05
10	-50	-0.00037179
10	-49.5	-0.00038538
10	-49	-0.00039391
10	-48.5	-0.00039387
10	-48	-0.00039724
10	-47.5	-0.00041003
10	-47	-0.00041968
10	-46.5	-0.00041967
10	-46	-0.00041652
10	-45.5	-0.00041318
10	-45	-0.00041852
10	-44.5	-0.00043666
10	-44	-0.00045567
10	-43.5	-0.00045773
10	-43	-0.00046052
10	-42.5	-0.00046791
10	-42	-0.00047789
10	-41.5	-0.00047823
10	-41	-0.00048804
10	-40.5	-0.00050059
10	-40	-0.00051296
10	-39.5	-0.00051854
10	-39	-0.00052652
10	-38.5	-0.00054312
10	-38	-0.00055655
10	-37.5	-0.00056787
10	-37	-0.00057414
10	-36.5	-0.00057738
10	-36	-0.00059542
10	-35.5	-0.00060702
10	-35	-0.00061003
10	-34.5	-0.00061473
10	-34	-0.00062294
10	-33.5	-0.00064376
10	-33	-0.00066318
10	-32.5	-0.00067998
10	-32	-0.00071553
10	-31.5	-0.00073845
10	-31	-0.00076672
10	-30.5	-0.00076804
10	-30	-0.00077197
10	-29.5	-0.00080315
10	-29	-0.00081643
10	-28.5	-0.00081092
10	-28	-0.00082119
10	-27.5	-0.00085562
10	-27	-0.00090148
10	-26.5	-0.00091702
10	-26	-0.00092684
10	-25.5	-0.00095585
10	-25	-0.00100875
10	-24.5	-0.00104339
10	-24	-0.00104935
10	-23.5	-0.00106614
10	-23	-0.00110476
10	-22.5	-0.00114673
10	-22	-0.0011705
10	-21.5	-0.00116233
10	-21	-0.00120297
10	-20.5	-0.00128121
10	-20	-0.00133102
10	-19.5	-0.00133982
10	-19	-0.00137553
10	-18.5	-0.00148612
10	-18	-0.00156734
10	-17.5	-0.00156955
10	-17	-0.00152826
10	-16.5	-0.00160177
10	-16	-0.00175753
10	-15.5	-0.00182944
10	-15	-0.00177313
10	-14.5	-0.00176757
10	-14	-0.00189736
10	-13.5	-0.00203714
10	-13	-0.00204728
10	-12.5	-0.00204417
10	-12	-0.0022281
10	-11.5	-0.0024981
10	-11	-0.00260513
10	-10.5	-0.00237556
10	-10	-0.0024203
10	-9.5	-0.00280577
10	-9	-0.00292511
10	-8.5	-0.00232333
10	-8	-0.00209919
10	-7.5	-0.0022591
10	-7	-0.00258732
10	-6.5	-0.00240067
10	-6	-0.00206288
10	-5.5	-0.00251224
10	-5	-0.00370929
10	-4.5	-0.00423767
10	-4	-0.0033438
10	-3.5	-0.00336758
10	-3	-0.0067006
10	-2.5	-0.00816964
10	-2	0.00413481
10	-1.5	0.0215997
10	-1	0.0335418
10	-0.5	0.0423839
10	0	0.0337992
10	0.5	0.0443138
10	1	0.0383188
10	1.5	0.0267798
10	2	0.0104414
10	2.5	-0.0038134
10	3	-0.0056215
10	3.5	-0.00189358
10	4	-0.00156259
10	4.5	-0.00332654
10	5	-0.00330454
10	5.5	-0.00165683
10	6	-0.00107341
10	6.5	-0.00158162
10	7	-0.0019639
10	7.5	-0.00154837
10	8	-0.00117
10	8.5	-0.00148801
10	9	-0.00198173
10	9.5	-0.00195503
10	10	-0.00161863
10	10.5	-0.00157814
10	11	-0.00177565
10	11.5	-0.00178127
10	12	-0.00147332
10	12.5	-0.00121642
10	13	-0.00122278
10	13.5	-0.00128939
10	14	-0.00116415
10	14.5	-0.00096525
10	15	-0.00094913
10	15.5	-0.0010217
10	16	-0.00101774
10	16.5	-0.00097715
10	17	-0.0009143
10	17.5	-0.00094483
10	18	-0.00095194
10	18.5	-0.00085651
10	19	-0.00074198
10	19.5	-0.00070243
10	20	-0.00071217
10	20.5	-0.00067407
10	21	-0.00059224
10	21.5	-0.00055283
10	22	-0.00057599
10	22.5	-0.00059678
10	23	-0.00056317
10	23.5	-0.00052127
10	24	-0.00052081
10	24.5	-0.00053772
10	25	-0.00050783
10	25.5	-0.00044704
10	26	-0.00041374
10	26.5	-0.00041726
10	27	-0.00040365
10	27.5	-0.00035222
10	28	-0.00031507
10	28.5	-0.00032423
10	29	-0.00035693
10	29.5	-0.00035014
10	30	-0.00032777
10	30.5	-0.00031661
10	31	-0.00033333
10	31.5	-0.00033464
10	32	-0.00030132
10	32.5	-0.00025305
10	33	-0.00022418
10	33.5	-0.00021491
10	34	-0.000192
10	34.5	-0.00018552
10	35	-0.00019762
10	35.5	-0.00020485
10	36	-0.00020231
10	36.5	-0.00018797
10	37	-0.00018482
10	37.5	-0.00019225
10	38	-0.00019285
10	38.5	-0.00017557
10	39	-0.00015953
10	39.5	-0.00015348
10	40	-0.00015597
10	40.5	-0.00014546
10	41	-0.0001275
10	41.5	-0.00011922
10	42	-0.00012671
10	42.5	-0.00013005
10	43	-0.00011771
10	43.5	-0.00011015
10	44	-0.00011267
10	44.5	-0.00011892
10	45	-0.00011551
10	45.5	-0.00010356
10	46	-9.977e-05
10	46.5	-9.546e-05
10	47	-9.205e-05
10	47.5	-8.284e-05
10	48	-7.392e-05
10	48.5	-7.569e-05
10	49	-7.79e-05
10	49.5	-7.421e-05
10	50	-6.564e-05
15	-50	-0.00083538
15	-49.5	-0.00086353
15	-49	-0.00088181
15	-48.5	-0.00088408
15	-48	-0.00089567
15	-47.5	-0.00089911
15	-47	-0.00092922
15	-46.5	-0.00095887
15	-46	-0.00095511
15	-45.5	-0.00096508
15	-45	-0.00096804
15	-44.5	-0.00098512
15	-44	-0.00100649
15	-43.5	-0.00102984
15	-43	-0.00105676
15	-42.5	-0.00107251
15	-42	-0.00108563
15	-41.5	-0.00109225
15	-41	-0.001114
15	-40.5	-0.00114454
15	-40	-0.00116522
15	-39.5	-0.00116826
15	-39	-0.00119055
15	-38.5	-0.0012349
15	-38	-0.00126433
15	-37.5	-0.00128346
15	-37	-0.00129171
15	-36.5	-0.00131495
15	-36	-0.00135254
15	-35.5	-0.00138612
15	-35	-0.00138043
15	-34.5	-0.00140837
15	-34	-0.00145348
15	-33.5	-0.0014977
15	-33	-0.0015196
15	-32.5	-0.00153336
15	-32	-0.00159284
15	-31.5	-0.00165028
15	-31	-0.00169874
15	-30.5	-0.00172496
15	-30	-0.00171938
15	-29.5	-0.00178536
15	-29	-0.00183763
15	-28.5	-0.00185184
15	-28	-0.00188166
15	-27.5	-0.00194396
15	-27	-0.00202533
15	-26.5	-0.00207081
15	-26	-0.00209342
15	-25.5	-0.0021677
15	-25	-0.00227261
15	-24.5	-0.00234545
15	-24	-0.00236838
15	-23.5	-0.00240626
15	-23	-0.002515
15	-22.5	-0.00259139
15	-22	-0.00263169
15	-21.5	-0.00263406
15	-21	-0.00273641
15	-20.5	-0.00289676
15	-20	-0.00299943
15	-19.5	-0.00302869
15	-19	-0.00311468
15	-18.5	-0.00334406
15	-18	-0.00353037
15	-17.5	-0.00356522
15	-17	-0.00356131
15	-16.5	-0.00371846
15	-16	-0.00396349
15	-15.5	-0.00403689
15	-15	-0.00373749
15	-14.5	-0.00383397
15	-14	-0.00434289
15	-13.5	-0.00460438
15	-13	-0.00430782
15	-12.5	-0.00439895
15	-12	-0.00480821
15	-11.5	-0.00524374
15	-11	-0.00517165
15	-10.5	-0.005237
15	-10	-0.0055
15	-9.5	-0.0056963
15	-9	-0.00572545
15	-8.5	-0.00502707
15	-8	-0.0047992
15	-7.5	-0.00568022
15	-7	-0.00626821
15	-6.5	-0.00569901
15	-6	-0.00575369
15	-5.5	-0.00838705
15	-5	-0.0113672
15	-4.5	-0.0108212
15	-4	-0.00998509
15	-3.5	-0.0189629
15	-3	-0.0181835
15	-2.5	0.0142917
15	-2	0.0194425
15	-1.5	0.0484125
15	-1	0.0591928
15	-0.5	0.065155
15	0	0.0522972
15	0.5	0.0673422
15	1	0.0646143
15	1.5	0.0563533
15	2	0.0307297
15	2.5	0.0260505
15	3	-0.00771484
15	3.5	-0.0152893
15	4	-0.00615889
15	4.5	-0.00660889
15	5	-0.00862942
15	5.5	-0.00608576
15	6	-0.0028744
15	6.5	-0.00266228
15	7	-0.00407711
15	7.5	-0.00384365
15	8	-0.00270886
15	8.5	-0.00291187
15	9	-0.00401049
15	9.5	-0.00438424
15	10	-0.00374598
15	10.5	-0.00335358
15	11	-0.0036687
15	11.5	-0.00387996
15	12	-0.00332086
15	12.5	-0.00280161
15	13	-0.00272838
15	13.5	-0.00285971
15	14	-0.0026279
15	14.5	-0.00220884
15	15	-0.00209184
15	15.5	-0.00226636
15	16	-0.00234513
15	16.5	-0.00219058
15	17	-0.00202537
15	17.5	-0.00208089
15	18	-0.00213511
15	18.5	-0.00195277
15	19	-0.00168515
15	19.5	-0.00158115
15	20	-0.00160143
15	20.5	-0.0015261
15	21	-0.00134218
15	21.5	-0.00123414
15	22	-0.00128577
15	22.5	-0.00134388
15	23	-0.00126621
15	23.5	-0.00115878
15	24	-0.00115574
15	24.5	-0.0012038
15	25	-0.00115607
15	25.5	-0.00101795
15	26	-0.00093578
15	26.5	-0.00093389
15	27	-0.00091614
15	27.5	-0.00082495
15	28	-0.00074749
15	28.5	-0.00074347
15	29	-0.00077622
15	29.5	-0.00074689
15	30	-0.0007058
15	30.5	-0.00067814
15	31	-0.00072112
15	31.5	-0.0007448
15	32	-0.00064163
15	32.5	-0.00058487
15	33	-0.00056686
15	33.5	-0.0005468
15	34	-0.0005001
15	34.5	-0.00044034
15	35	-0.00043066
15	35.5	-0.00046318
15	36	-0.00046533
15	36.5	-0.00043162
15	37	-0.00040394
15	37.5	-0.00042392
15	38	-0.00044178
15	38.5	-0.00040379
15	39	-0.00036032
15	39.5	-0.00035263
15	40	-0.00035274
15	40.5	-0.00033341
15	41	-0.00029122
15	41.5	-0.00027496
15	42	-0.00028676
15	42.5	-0.0002894
15	43	-0.00027168
15	43.5	-0.00024611
15	44	-0.000249
15	44.5	-0.0002747
15	45	-0.00027003
15	45.5	-0.00023026
15	46	-0.00021391
15	46.5	-0.00022102
15	47	-0.00021332
15	47.5	-0.00018332
15	48	-0.0001612
15	48.5	-0.00016546
15	49	-0.00018306
15	49.5	-0.0001715
15	50	-0.00014503
20	-50	-0.00150642
20	-49.5	-0.00154518
20	-49	-0.00156204
20	-48.5	-0.00156878
20	-48	-0.00157331
20	-47.5	-0.00160534
20	-47	-0.00166822
20	-46.5	-0.00168091
20	-46	-0.00168864
20	-45.5	-0.00172804
20	-45	-0.00176225
20	-44.5	-0.00178935
20	-44	-0.00180382
20	-43.5	-0.00183238
20	-43	-0.00186883
20	-42.5	-0.00192063
20	-42	-0.00192803
20	-41.5	-0.0019513
20	-41	-0.00198909
20	-40.5	-0.00203308
20	-40	-0.00207341
20	-39.5	-0.00207931
20	-39	-0.00212137
20	-38.5	-0.00219809
20	-38	-0.00226397
20	-37.5	-0.00228655
20	-37	-0.00231047
20	-36.5	-0.00236038
20	-36	-0.00242783
20	-35.5	-0.00246849
20	-35	-0.00248156
20	-34.5	-0.00252916
20	-34	-0.00260909
20	-33.5	-0.00267679
20	-33	-0.00272431
20	-32.5	-0.00275254
20	-32	-0.00284867
20	-31.5	-0.00295061
20	-31	-0.00303887
20	-30.5	-0.00306221
20	-30	-0.00304034
20	-29.5	-0.00317113
20	-29	-0.00327311
20	-28.5	-0.00329742
20	-28	-0.00335336
20	-27.5	-0.00346862
20	-27	-0.0036031
20	-26.5	-0.00369227
20	-26	-0.00373797
20	-25.5	-0.00387066
20	-25	-0.00405883
20	-24.5	-0.00418747
20	-24	-0.00423435
20	-23.5	-0.00427533
20	-23	-0.00449013
20	-22.5	-0.00464974
20	-22	-0.00469725
20	-21.5	-0.00472092
20	-21	-0.00488599
20	-20.5	-0.00517571
20	-20	-0.0053457
20	-19.5	-0.00540665
20	-19	-0.0055717
20	-18.5	-0.00599602
20	-18	-0.00629688
20	-17.5	-0.00632401
20	-17	-0.00621086
20	-16.5	-0.0064314
20	-16	-0.00681681
20	-15.5	-0.00675576
20	-15	-0.00669787
20	-14.5	-0.00695076
20	-14	-0.00733534
20	-13.5	-0.00750378
20	-13	-0.007615
20	-12.5	-0.00805007
20	-12	-0.00882398
20	-11.5	-0.0096409
20	-11	-0.00964854
20	-10.5	-0.00957898
20	-10	-0.010358
20	-9.5	-0.0112476
20	-9	-0.0109554
20	-8.5	-0.0101312
20	-8	-0.0108247
20	-7.5	-0.0128505
20	-7	-0.0136394
20	-6.5	-0.0133335
20	-6	-0.0170449
20	-5.5	-0.0263273
20	-5	-0.0246985
20	-4.5	-0.0236689
20	-4	-0.0458539
20	-3.5	-0.0124495
20	-3	0.0208018
20	-2.5	0.0431009
20	-2	0.0600771
20	-1.5	0.0712889
20	-1	0.0793916
20	-0.5	0.0843017
20	0	0.0858815
20	0.5	0.0870481
20	1	0.0848467
20	1.5	0.0797483
20	2	0.0710297
20	2.5	0.0566741
20	3	0.0372706
20	3.5	0.00558151
20	4	-0.0387618
20	4.5	-0.0166444
20	5	-0.0166598
20	5.5	-0.0200414
20	6	-0.0119525
20	6.5	-0.00699736
20	7	-0.00754731
20	7.5	-0.00818057
20	8	-0.00601977
20	8.5	-0.00519966
20	9	-0.0065833
20	9.5	-0.00778311
20	10	-0.00717038
20	10.5	-0.00607996
20	11	-0.00637517
20	11.5	-0.00680608
20	12	-0.00613275
20	12.5	-0.00501828
20	13	-0.00455205
20	13.5	-0.00493117
20	14	-0.00471233
20	14.5	-0.00400899
20	15	-0.00370698
20	15.5	-0.00400654
20	16	-0.00422301
20	16.5	-0.00392462
20	17	-0.0035973
20	17.5	-0.00356511
20	18	-0.00368941
20	18.5	-0.00341443
20	19	-0.0030426
20	19.5	-0.0028122
20	20	-0.00284219
20	20.5	-0.0027294
20	21	-0.00241999
20	21.5	-0.00221159
20	22	-0.00227515
20	22.5	-0.0023846
20	23	-0.00226542
20	23.5	-0.00204712
20	24	-0.00205072
20	24.5	-0.00213019
20	25	-0.00205331
20	25.5	-0.00181375
20	26	-0.00166509
20	26.5	-0.00165929
20	27	-0.00164021
20	27.5	-0.00148713
20	28	-0.0013151
20	28.5	-0.00130605
20	29	-0.00138626
20	29.5	-0.0013492
20	30	-0.00122815
20	30.5	-0.00116723
20	31	-0.00127939
20	31.5	-0.00118825
20	32	-0.00104077
20	32.5	-0.00103094
20	33	-0.00099131
20	33.5	-0.00098934
20	34	-0.00091949
20	34.5	-0.00081237
20	35	-0.0007966
20	35.5	-0.00084638
20	36	-0.00084704
20	36.5	-0.00077184
20	37	-0.00073364
20	37.5	-0.00076066
20	38	-0.00078662
20	38.5	-0.0007225
20	39	-0.0006368
20	39.5	-0.00062007
20	40	-0.00062441
20	40.5	-0.00059656
20	41	-0.00052735
20	41.5	-0.00047797
20	42	-0.00050675
20	42.5	-0.00052493
20	43	-0.00048565
20	43.5	-0.00044103
20	44	-0.00045078
20	44.5	-0.00047633
20	45	-0.00046408
20	45.5	-0.00041102
20	46	-0.00037805
20	46.5	-0.00038986
20	47	-0.00038125
20	47.5	-0.00032747
20	48	-0.00028647
20	48.5	-0.00029554
20	49	-0.0003116
20	49.5	-0.00029455
20	50	-0.00026025
25	-50	-0.00235275
25	-49.5	-0.0024028
25	-49	-0.00244621
25	-48.5	-0.0024615
25	-48	-0.00246908
25	-47.5	-0.00253141
25	-47	-0.00259623
25	-46.5	-0.00262498
25	-46	-0.00265586
25	-45.5	-0.00268765
25	-45	-0.0027548
25	-44.5	-0.00280206
25	-44	-0.00282782
25	-43.5	-0.00287101
25	-43	-0.00292923
25	-42.5	-0.00299012
25	-42	-0.00302728
25	-41.5	-0.00305129
25	-41	-0.00311121
25	-40.5	-0.00317092
25	-40	-0.00322831
25	-39.5	-0.0032494
25	-39	-0.00331934
25	-38.5	-0.00345748
25	-38	-0.00355553
25	-37.5	-0.00358525
25	-37	-0.0036057
25	-36.5	-0.00370697
25	-36	-0.00380937
25	-35.5	-0.00385818
25	-35	-0.00389354
25	-34.5	-0.00394461
25	-34	-0.00408833
25	-33.5	-0.00419415
25	-33	-0.0042755
25	-32.5	-0.00433462
25	-32	-0.00448859
25	-31.5	-0.00464369
25	-31	-0.00476974
25	-30.5	-0.00469916
25	-30	-0.00476313
25	-29.5	-0.00493531
25	-29	-0.00511602
25	-28.5	-0.00515337
25	-28	-0.00525674
25	-27.5	-0.00544036
25	-27	-0.00566589
25	-26.5	-0.005749
25	-26	-0.00586283
25	-25.5	-0.00607056
25	-25	-0.0063718
25	-24.5	-0.00657268
25	-24	-0.00662694
25	-23.5	-0.0067598
25	-23	-0.00702695
25	-22.5	-0.00728176
25	-22	-0.00734744
25	-21.5	-0.00724197
25	-21	-0.00763364
25	-20.5	-0.00813347
25	-20	-0.00826548
25	-19.5	-0.008348
25	-19	-0.00862542
25	-18.5	-0.00925538
25	-18	-0.00957843
25	-17.5	-0.00958678
25	-17	-0.0097006
25	-16.5	-0.0101619
25	-16	-0.0105886
25	-15.5	-0.0105431
25	-15	-0.0104986
25	-14.5	-0.0110613
25	-14	-0.0119935
25	-13.5	-0.0124726
25	-13	-0.0126649
25	-12.5	-0.0135437
25	-12	-0.0151952
25	-11.5	-0.016222
25	-11	-0.0163327
25	-10.5	-0.016906
25	-10	-0.0187123
25	-9.5	-0.0205146
25	-9	-0.0196105
25	-8.5	-0.0194667
25	-8	-0.0240277
25	-7.5	-0.0279474
25	-7	-0.0268934
25	-6.5	-0.0322734
25	-6	-0.0488517
25	-5.5	-0.0503756
25	-5	-0.0777161
25	-4.5	-0.052414
25	-4	0.00335832
25	-3.5	0.031981
25	-3	0.0541838
25	-2.5	0.0697141
25	-2	0.0814882
25	-1.5	0.0900428
25	-1	0.0965969
25	-0.5	0.10105
25	0	0.103191
25	0.5	0.103954
25	1	0.102266
25	1.5	0.0987901
25	2	0.0929781
25	2.5	0.0840541
25	3	0.0708661
25	3.5	0.051255
25	4	0.0251923
25	4.5	-0.0295196
25	5	-0.0680254
25	5.5	-0.0371503
25	6	-0.040044
25	6.5	-0.023439
25	7	-0.0164871
25	7.5	-0.0176039
25	8	-0.0147518
25	8.5	-0.010721
25	9	-0.0109064
25	9.5	-0.0128192
25	10	-0.0124878
25	10.5	-0.0106564
25	11	-0.0102432
25	11.5	-0.0108842
25	12	-0.0103668
25	12.5	-0.00826794
25	13	-0.00737626
25	13.5	-0.00747644
25	14	-0.00753602
25	14.5	-0.00657333
25	15	-0.00586349
25	15.5	-0.00620746
25	16	-0.0065838
25	16.5	-0.00618287
25	17	-0.00556753
25	17.5	-0.00543195
25	18	-0.00570306
25	18.5	-0.00526856
25	19	-0.00452694
25	19.5	-0.00429643
25	20	-0.00429638
25	20.5	-0.00414749
25	21	-0.00384099
25	21.5	-0.00347919
25	22	-0.00354296
25	22.5	-0.00370524
25	23	-0.00355913
25	23.5	-0.00323175
25	24	-0.00309291
25	24.5	-0.0032212
25	25	-0.00310965
25	25.5	-0.00274237
25	26	-0.00247823
25	26.5	-0.00244991
25	27	-0.00255973
25	27.5	-0.00232642
25	28	-0.00206953
25	28.5	-0.00202993
25	29	-0.00212963
25	29.5	-0.00206248
25	30	-0.00187069
25	30.5	-0.00182417
25	31	-0.00178178
25	31.5	-0.00180665
25	32	-0.00157986
25	32.5	-0.00139201
25	33	-0.00133445
25	33.5	-0.00158351
25	34	-0.00147213
25	34.5	-0.00130186
25	35	-0.00125538
25	35.5	-0.00131766
25	36	-0.00133389
25	36.5	-0.00121414
25	37	-0.00115015
25	37.5	-0.00119022
25	38	-0.00122071
25	38.5	-0.00103913
25	39	-0.00075697
25	39.5	-0.00070616
25	40	-0.00085066
25	40.5	-0.00094523
25	41	-0.00083009
25	41.5	-0.00076322
25	42	-0.00078541
25	42.5	-0.0008167
25	43	-0.000764
25	43.5	-0.00070735
25	44	-0.00071566
25	44.5	-0.00075493
25	45	-0.00073242
25	45.5	-0.00050563
25	46	-0.00046524
25	46.5	-0.00047921
25	47	-0.00046321
25	47.5	-0.000537
25	48	-0.00045605
25	48.5	-0.00044851
25	49	-0.00047632
25	49.5	-0.00046541
25	50	-0.00039986
30	-50	-0.00339781
30	-49.5	-0.00346181
30	-49	-0.00352752
30	-48.5	-0.00354251
30	-48	-0.00358377
30	-47.5	-0.0036548
30	-47	-0.00374061
30	-46.5	-0.00379989
30	-46	-0.00385436
30	-45.5	-0.00389642
30	-45	-0.00398809
30	-44.5	-0.00405156
30	-44	-0.00407907
30	-43.5	-0.00411076
30	-43	-0.00420402
30	-42.5	-0.00430397
30	-42	-0.00434966
30	-41.5	-0.00439698
30	-41	-0.00447032
30	-40.5	-0.00456547
30	-40	-0.00464934
30	-39.5	-0.00465411
30	-39	-0.00479364
30	-38.5	-0.00501277
30	-38	-0.0051093
30	-37.5	-0.00516379
30	-37	-0.00521942
30	-36.5	-0.00534677
30	-36	-0.00548815
30	-35.5	-0.00557565
30	-35	-0.00562458
30	-34.5	-0.00570707
30	-34	-0.0058964
30	-33.5	-0.00605908
30	-33	-0.00618665
30	-32.5	-0.00628199
30	-32	-0.0064996
30	-31.5	-0.00673307
30	-31	-0.00687157
30	-30.5	-0.00676175
30	-30	-0.00688334
30	-29.5	-0.00707485
30	-29	-0.00736989
30	-28.5	-0.00743674
30	-28	-0.00759635
30	-27.5	-0.00784635
30	-27	-0.00818443
30	-26.5	-0.00830934
30	-26	-0.00849203
30	-25.5	-0.00878799
30	-25	-0.00923031
30	-24.5	-0.00951298
30	-24	-0.00951366
30	-23.5	-0.00966169
30	-23	-0.0101046
30	-22.5	-0.0103754
30	-22	-0.01053
30	-21.5	-0.0106361
30	-21	-0.0110796
30	-20.5	-0.0117002
30	-20	-0.0117793
30	-19.5	-0.0120253
30	-19	-0.0125864
30	-18.5	-0.0134057
30	-18	-0.0137778
30	-17.5	-0.01394
30	-17	-0.0143124
30	-16.5	-0.0152536
30	-16	-0.0158228
30	-15.5	-0.015874
30	-15	-0.0160823
30	-14.5	-0.0171756
30	-14	-0.018483
30	-13.5	-0.0191843
30	-13	-0.0198789
30	-12.5	-0.0218339
30	-12	-0.0244632
30	-11.5	-0.0260043
30	-11	-0.0266412
30	-10.5	-0.0285801
30	-10	-0.0329891
30	-9.5	-0.033992
30	-9	-0.0327129
30	-8.5	-0.0376525
30	-8	-0.0476895
30	-7.5	-0.051175
30	-7	-0.0660072
30	-6.5	-0.101053
30	-6	-0.122221
30	-5.5	-0.0800399
30	-5	-0.021639
30	-4.5	0.0162913
30	-4	0.0430259
30	-3.5	0.0626613
30	-3	0.0781587
30	-2.5	0.0902076
30	-2	0.0995815
30	-1.5	0.106742
30	-1	0.112538
30	-0.5	0.116107
30	0	0.118635
30	0.5	0.119173
30	1	0.118556
30	1.5	0.115873
30	2	0.111272
30	2.5	0.105081
30	3	0.0955091
30	3.5	0.082806
30	4	0.0651725
30	4.5	0.0404407
30	5	0.00371798
30	5.5	-0.0557476
30	6	-0.102426
30	6.5	-0.0887806
30	7	-0.0501712
30	7.5	-0.0354823
30	8	-0.0341936
30	8.5	-0.0248347
30	9	-0.019798
30	9.5	-0.0211275
30	10	-0.0217339
30	10.5	-0.0184995
30	11	-0.0163892
30	11.5	-0.0168018
30	12	-0.0165359
30	12.5	-0.0137576
30	13	-0.0115466
30	13.5	-0.0111626
30	14	-0.0110482
30	14.5	-0.00995679
30	15	-0.00880311
30	15.5	-0.00894038
30	16	-0.00938731
30	16.5	-0.00904714
30	17	-0.00802557
30	17.5	-0.00802147
30	18	-0.00818477
30	18.5	-0.0078762
30	19	-0.00685831
30	19.5	-0.00614953
30	20	-0.00615014
30	20.5	-0.00612511
30	21	-0.00537666
30	21.5	-0.00497467
30	22	-0.00509329
30	22.5	-0.00530862
30	23	-0.00509753
30	23.5	-0.00447729
30	24	-0.00446766
30	24.5	-0.00456002
30	25	-0.00433325
30	25.5	-0.0038298
30	26	-0.00355382
30	26.5	-0.0034793
30	27	-0.00341294
30	27.5	-0.00322498
30	28	-0.00303553
30	28.5	-0.00300533
30	29	-0.00280849
30	29.5	-0.00304778
30	30	-0.00266635
30	30.5	-0.00257883
30	31	-0.00290369
30	31.5	-0.00260036
30	32	-0.00227251
30	32.5	-0.00199829
30	33	-0.00201785
30	33.5	-0.00203818
30	34	-0.00201802
30	34.5	-0.00190153
30	35	-0.00182744
30	35.5	-0.00188652
30	36	-0.00178954
30	36.5	-0.00163867
30	37	-0.00154754
30	37.5	-0.00158946
30	38	-0.00152752
30	38.5	-0.00131369
30	39	-0.00110997
30	39.5	-0.00112389
30	40	-0.00124134
30	40.5	-0.00124464
30	41	-0.00119767
30	41.5	-0.00111605
30	42	-0.00113429
30	42.5	-0.00106106
30	43	-0.00097743
30	43.5	-0.00090132
30	44	-0.00079537
30	44.5	-0.00084603
30	45	-0.00079605
30	45.5	-0.00055995
30	46	-0.00059743
30	46.5	-0.00085221
30	47	-0.00070514
30	47.5	-0.00050284
30	48	-0.00053324
30	48.5	-0.00055869
30	49	-0.00057798
30	49.5	-0.00063288
30	50	-0.00067903
35	-50	-0.00463225
35	-49.5	-0.00472849
35	-49	-0.00481742
35	-48.5	-0.00483981
35	-48	-0.00489863
35	-47.5	-0.00499032
35	-47	-0.0050972
35	-46.5	-0.00518267
35	-46	-0.00524842
35	-45.5	-0.00533679
35	-45	-0.00546463
35	-44.5	-0.00555092
35	-44	-0.00560153
35	-43.5	-0.00562403
35	-43	-0.00571938
35	-42.5	-0.0058266
35	-42	-0.00591858
35	-41.5	-0.00599004
35	-41	-0.00611568
35	-40.5	-0.00621778
35	-40	-0.0063416
35	-39.5	-0.00638729
35	-39	-0.006551
35	-38.5	-0.00683933
35	-38	-0.00697386
35	-37.5	-0.00705294
35	-37	-0.00714274
35	-36.5	-0.00728374
35	-36	-0.00748975
35	-35.5	-0.00762404
35	-35	-0.00767471
35	-34.5	-0.00779365
35	-34	-0.00806386
35	-33.5	-0.00827722
35	-33	-0.00845221
35	-32.5	-0.00860053
35	-32	-0.00890288
35	-31.5	-0.00925541
35	-31	-0.00917727
35	-30.5	-0.00935643
35	-30	-0.00939897
35	-29.5	-0.00959227
35	-29	-0.010048
35	-28.5	-0.0101286
35	-28	-0.010397
35	-27.5	-0.0107442
35	-27	-0.0111833
35	-26.5	-0.011396
35	-26	-0.0116372
35	-25.5	-0.0119593
35	-25	-0.0126557
35	-24.5	-0.0129317
35	-24	-0.0130113
35	-23.5	-0.0133206
35	-23	-0.0136989
35	-22.5	-0.0141669
35	-22	-0.0143579
35	-21.5	-0.0145881
35	-21	-0.0152557
35	-20.5	-0.015862
35	-20	-0.0161964
35	-19.5	-0.0166251
35	-19	-0.0176385
35	-18.5	-0.0187791
35	-18	-0.0194742
35	-17.5	-0.0197824
35	-17	-0.0204719
35	-16.5	-0.0216875
35	-16	-0.0225071
35	-15.5	-0.0227656
35	-15	-0.0234852
35	-14.5	-0.0254008
35	-14	-0.0273353
35	-13.5	-0.0285482
35	-13	-0.0301864
35	-12.5	-0.0343798
35	-12	-0.0388392
35	-11.5	-0.0402609
35	-11	-0.0416589
35	-10.5	-0.0472375
35	-10	-0.0531481
35	-9.5	-0.0535192
35	-9	-0.0596909
35	-8.5	-0.0791873
35	-8	-0.0943481
35	-7.5	-0.120732
35	-7	-0.127248
35	-6.5	-0.0910312
35	-6	-0.0444881
35	-5.5	-0.00285236
35	-5	0.0281127
35	-4.5	0.0519085
35	-4	0.0706737
35	-3.5	0.085461
35	-3	0.0976656
35	-2.5	0.107586
35	-2	0.115581
35	-1.5	0.121992
35	-1	0.127093
35	-0.5	0.130524
35	0	0.132778
35	0.5	0.133515
35	1	0.133278
35	1.5	0.131368
35	2	0.128042
35	2.5	0.123067
35	3	0.11575
35	3.5	0.106142
35	4	0.09364
35	4.5	0.0771756
35	5	0.0549022
35	5.5	0.0249285
35	6	-0.0162839
35	6.5	-0.0648337
35	7	-0.103763
35	7.5	-0.10108
35	8	-0.0785195
35	8.5	-0.0617916
35	9	-0.0400717
35	9.5	-0.0344356
35	10	-0.0360856
35	10.5	-0.0320225
35	11	-0.026759
35	11.5	-0.0257341
35	12	-0.0252147
35	12.5	-0.0219617
35	13	-0.0182199
35	13.5	-0.0163381
35	14	-0.0160936
35	14.5	-0.0143579
35	15	-0.0127996
35	15.5	-0.012329
35	16	-0.0130668
35	16.5	-0.0126158
35	17	-0.011548
35	17.5	-0.0110147
35	18	-0.0114558
35	18.5	-0.0110124
35	19	-0.00947471
35	19.5	-0.00851607
35	20	-0.00843246
35	20.5	-0.00841631
35	21	-0.00769444
35	21.5	-0.00677753
35	22	-0.00692309
35	22.5	-0.00714235
35	23	-0.00687455
35	23.5	-0.00616619
35	24	-0.00613811
35	24.5	-0.00623633
35	25	-0.0060402
35	25.5	-0.00552092
35	26	-0.00497409
35	26.5	-0.00496073
35	27	-0.00483914
35	27.5	-0.00444028
35	28	-0.00403315
35	28.5	-0.00413263
35	29	-0.00472289
35	29.5	-0.00448174
35	30	-0.00388255
35	30.5	-0.00370942
35	31	-0.0037177
35	31.5	-0.00367183
35	32	-0.00325259
35	32.5	-0.0028756
35	33	-0.00305717
35	33.5	-0.0031057
35	34	-0.00268031
35	34.5	-0.00229997
35	35	-0.00240111
35	35.5	-0.00244923
35	36	-0.00225051
35	36.5	-0.00230639
35	37	-0.00210812
35	37.5	-0.00230584
35	38	-0.00215829
35	38.5	-0.00234381
35	39	-0.00209746
35	39.5	-0.00198923
35	40	-0.00212614
35	40.5	-0.00165497
35	41	-0.00159271
35	41.5	-0.00135765
35	42	-0.00144738
35	42.5	-0.00149197
35	43	-0.00164306
35	43.5	-0.00163436
35	44	-0.00141632
35	44.5	-0.00160143
35	45	-0.00166403
35	45.5	-0.00137524
35	46	-0.00138671
35	46.5	-0.00131096
35	47	-0.00126916
35	47.5	-0.00115509
35	48	-0.00103369
35	48.5	-0.00105172
35	49	-0.00119941
35	49.5	-0.00118649
35	50	-0.00112246
40	-50	-0.00605794
40	-49.5	-0.00618998
40	-49	-0.00629811
40	-48.5	-0.006346
40	-48	-0.00641807
40	-47.5	-0.0065407
40	-47	-0.00667171
40	-46.5	-0.00677752
40	-46	-0.00685953
40	-45.5	-0.00697578
40	-45	-0.00713701
40	-44.5	-0.00727045
40	-44	-0.00734596
40	-43.5	-0.00738697
40	-43	-0.00753137
40	-42.5	-0.00767019
40	-42	-0.00780367
40	-41.5	-0.00788435
40	-41	-0.00807324
40	-40.5	-0.00814399
40	-40	-0.00832548
40	-39.5	-0.00841146
40	-39	-0.00863174
40	-38.5	-0.00892309
40	-38	-0.00911831
40	-37.5	-0.00924537
40	-37	-0.00937422
40	-36.5	-0.00953507
40	-36	-0.00981684
40	-35.5	-0.0100001
40	-35	-0.010094
40	-34.5	-0.0102407
40	-34	-0.010599
40	-33.5	-0.0108984
40	-33	-0.0111076
40	-32.5	-0.011227
40	-32	-0.0117228
40	-31.5	-0.0118755
40	-31	-0.0120564
40	-30.5	-0.012366
40	-30	-0.0124671
40	-29.5	-0.01256
40	-29	-0.0130338
40	-28.5	-0.013167
40	-28	-0.0136674
40	-27.5	-0.014151
40	-27	-0.0147227
40	-26.5	-0.0150094
40	-26	-0.0152333
40	-25.5	-0.0158661
40	-25	-0.0165123
40	-24.5	-0.0169757
40	-24	-0.0171632
40	-23.5	-0.0176512
40	-23	-0.0182165
40	-22.5	-0.0187478
40	-22	-0.0188968
40	-21.5	-0.0194543
40	-21	-0.0204152
40	-20.5	-0.0214094
40	-20	-0.021936
40	-19.5	-0.0226123
40	-19	-0.0240966
40	-18.5	-0.0255409
40	-18	-0.0264276
40	-17.5	-0.0270269
40	-17	-0.0282669
40	-16.5	-0.0300295
40	-16	-0.0310783
40	-15.5	-0.0316502
40	-15	-0.0334753
40	-14.5	-0.0371998
40	-14	-0.0401092
40	-13.5	-0.0418369
40	-13	-0.0455343
40	-12.5	-0.0524489
40	-12	-0.057659
40	-11.5	-0.0594559
40	-11	-0.0647411
40	-10.5	-0.0762661
40	-10	-0.084142
40	-9.5	-0.0903313
40	-9	-0.111236
40	-8.5	-0.132888
40	-8	-0.123532
40	-7.5	-0.0960178
40	-7	-0.0597914
40	-6.5	-0.0219174
40	-6	0.0110522
40	-5.5	0.03826
40	-5	0.0599086
40	-4.5	0.0776745
40	-4	0.0924344
40	-3.5	0.10457
40	-3	0.114744
40	-2.5	0.123307
40	-2	0.130446
40	-1.5	0.136283
40	-1	0.140855
40	-0.5	0.143978
40	0	0.146174
40	0.5	0.147131
40	1	0.147131
40	1.5	0.145526
40	2	0.143186
40	2.5	0.138851
40	3	0.133311
40	3.5	0.125791
40	4	0.116108
40	4.5	0.103786
40	5	0.0882764
40	5.5	0.0681814
40	6	0.0424929
40	6.5	0.00922325
40	7	-0.0292174
40	7.5	-0.0669663
40	8	-0.0960361
40	8.5	-0.108068
40	9	-0.0902058
40	9.5	-0.0698571
40	10	-0.0630996
40	10.5	-0.0551476
40	11	-0.0435877
40	11.5	-0.0384624
40	12	-0.0381694
40	12.5	-0.0343004
40	13	-0.0281757
40	13.5	-0.0243114
40	14	-0.0231228
40	14.5	-0.0210142
40	15	-0.0182797
40	15.5	-0.0170485
40	16	-0.017568
40	16.5	-0.0174746
40	17	-0.0158063
40	17.5	-0.0150338
40	18	-0.0148963
40	18.5	-0.0148048
40	19	-0.0132005
40	19.5	-0.011688
40	20	-0.0112738
40	20.5	-0.0112578
40	21	-0.0101881
40	21.5	-0.00885162
40	22	-0.00911256
40	22.5	-0.00953209
40	23	-0.00904223
40	23.5	-0.00823272
40	24	-0.0080107
40	24.5	-0.00848096
40	25	-0.00836046
40	25.5	-0.00751124
40	26	-0.00672577
40	26.5	-0.00662857
40	27	-0.00670196
40	27.5	-0.00598579
40	28	-0.00522198
40	28.5	-0.00561507
40	29	-0.00561602
40	29.5	-0.00571113
40	30	-0.00518333
40	30.5	-0.00491674
40	31	-0.00503806
40	31.5	-0.00466422
40	32	-0.00438642
40	32.5	-0.00401629
40	33	-0.00388512
40	33.5	-0.00402792
40	34	-0.00387775
40	34.5	-0.00343439
40	35	-0.00320956
40	35.5	-0.00334669
40	36	-0.00355599
40	36.5	-0.00326258
40	37	-0.00308589
40	37.5	-0.00326574
40	38	-0.00332812
40	38.5	-0.00312613
40	39	-0.00295231
40	39.5	-0.00272335
40	40	-0.00266385
40	40.5	-0.00265151
40	41	-0.00228732
40	41.5	-0.00211988
40	42	-0.00229668
40	42.5	-0.00247066
40	43	-0.00225487
40	43.5	-0.00200399
40	44	-0.00198467
40	44.5	-0.00230083
40	45	-0.00224336
40	45.5	-0.0020534
40	46	-0.00167902
40	46.5	-0.00167118
40	47	-0.00178841
40	47.5	-0.00148815
40	48	-0.0013451
40	48.5	-0.00134237
40	49	-0.00150212
40	49.5	-0.00157745
40	50	-0.00146404
45	-50	-0.00769846
45	-49.5	-0.0078561
45	-49	-0.00801648
45	-48.5	-0.00809734
45	-48	-0.00815229
45	-47.5	-0.00829234
45	-47	-0.00848059
45	-46.5	-0.00861151
45	-46	-0.00858936
45	-45.5	-0.0088539
45	-45	-0.0090512
45	-44.5	-0.00920828
45	-44	-0.00929997
45	-43.5	-0.00939506
45	-43	-0.00960761
45	-42.5	-0.00981917
45	-42	-0.00996877
45	-41.5	-0.0100435
45	-41	-0.0103219
45	-40.5	-0.0104104
45	-40	-0.0105647
45	-39.5	-0.0107601
45	-39	-0.0109972
45	-38.5	-0.0113125
45	-38	-0.0115718
45	-37.5	-0.0117576
45	-37	-0.0118905
45	-36.5	-0.0121215
45	-36	-0.0124851
45	-35.5	-0.0126976
45	-35	-0.0128396
45	-34.5	-0.0130734
45	-34	-0.0135173
45	-33.5	-0.0138881
45	-33	-0.014154
45	-32.5	-0.0142762
45	-32	-0.0147596
45	-31.5	-0.0152539
45	-31	-0.0153393
45	-30.5	-0.015569
45	-30	-0.0159288
45	-29.5	-0.016154
45	-29	-0.0164234
45	-28.5	-0.01682
45	-28	-0.0173061
45	-27.5	-0.0180974
45	-27	-0.0187962
45	-26.5	-0.0190525
45	-26	-0.0195517
45	-25.5	-0.0203819
45	-25	-0.0212253
45	-24.5	-0.0215372
45	-24	-0.0220141
45	-23.5	-0.0227487
45	-23	-0.0236412
45	-22.5	-0.0241167
45	-22	-0.0245119
45	-21.5	-0.0254168
45	-21	-0.026769
45	-20.5	-0.0279582
45	-20	-0.02879
45	-19.5	-0.0298574
45	-19	-0.0318334
45	-18.5	-0.0338499
45	-18	-0.0350188
45	-17.5	-0.0360286
45	-17	-0.038163
45	-16.5	-0.0409326
45	-16	-0.0426347
45	-15.5	-0.0435538
45	-15	-0.0469654
45	-14.5	-0.0522434
45	-14	-0.0560751
45	-13.5	-0.0590975
45	-13	-0.0660107
45	-12.5	-0.076622
45	-12	-0.0830141
45	-11.5	-0.088239
45	-11	-0.0976063
45	-10.5	-0.111211
45	-10	-0.124273
45	-9.5	-0.129623
45	-9	-0.11993
45	-8.5	-0.0978848
45	-8	-0.0696613
45	-7.5	-0.0376271
45	-7	-0.00572714
45	-6.5	0.0225335
45	-6	0.0467452
45	-5.5	0.0668255
45	-5	0.083855
45	-4.5	0.0983741
45	-4	0.1106
45	-3.5	0.121122
45	-3	0.130108
45	-2.5	0.137717
45	-2	0.144252
45	-1.5	0.149392
45	-1	0.153466
45	-0.5	0.156697
45	0	0.158864
45	0.5	0.160058
45	1	0.159975
45	1.5	0.159018
45	2	0.15708
45	2.5	0.153803
45	3	0.149109
45	3.5	0.143197
45	4	0.135329
45	4.5	0.125599
45	5	0.113397
45	5.5	0.0984265
45	6	0.0797205
45	6.5	0.0566543
45	7	0.0291141
45	7.5	-0.0032896
45	8	-0.0362979
45	8.5	-0.0658607
45	9	-0.0890694
45	9.5	-0.100058
45	10	-0.0969728
45	10.5	-0.0884248
45	11	-0.0757005
45	11.5	-0.0648958
45	12	-0.0589905
45	12.5	-0.0526556
45	13	-0.0431256
45	13.5	-0.0357651
45	14	-0.0337104
45	14.5	-0.0313276
45	15	-0.0266828
45	15.5	-0.0234777
45	16	-0.0238776
45	16.5	-0.0234161
45	17	-0.021696
45	17.5	-0.0200258
45	18	-0.0196653
45	18.5	-0.0194128
45	19	-0.0178674
45	19.5	-0.0157439
45	20	-0.0147666
45	20.5	-0.0146458
45	21	-0.0133507
45	21.5	-0.0117214
45	22	-0.0115017
45	22.5	-0.0120416
45	23	-0.0119062
45	23.5	-0.0109342
45	24	-0.0105836
45	24.5	-0.0106621
45	25	-0.0107154
45	25.5	-0.00975571
45	26	-0.00878617
45	26.5	-0.00838623
45	27	-0.00816664
45	27.5	-0.00770902
45	28	-0.00693812
45	28.5	-0.00681523
45	29	-0.00747185
45	29.5	-0.00724051
45	30	-0.00653655
45	30.5	-0.00635402
45	31	-0.00646121
45	31.5	-0.00633842
45	32	-0.00604936
45	32.5	-0.00524233
45	33	-0.00510126
45	33.5	-0.00532711
45	34	-0.00490984
45	34.5	-0.00444137
45	35	-0.00426592
45	35.5	-0.00440546
45	36	-0.00455207
45	36.5	-0.00429826
45	37	-0.00394664
45	37.5	-0.00421755
45	38	-0.00428184
45	38.5	-0.00407623
45	39	-0.0035702
45	39.5	-0.00338278
45	40	-0.00351583
45	40.5	-0.00325029
45	41	-0.0027907
45	41.5	-0.00261604
45	42	-0.00275284
45	42.5	-0.0029385
45	43	-0.00281119
45	43.5	-0.00259868
45	44	-0.00258613
45	44.5	-0.00269126
[truncated: 2,222 more rows]
